# Supplementary material for: Parental Health Literacy as a Determinant of Parenting Practices and Early Childhood Health Outcomes: A Systematic Review
Source: Children (Basel). 2026 May 16;13(5):685. doi: 10.3390/children13050685 (PMC13204775; doi:10.3390/children13050685)
Supplement: Supplementary file 1 [file children-13-00685-s001.zip]

Archive with 1 entries (1 files):
- children-4309567-supplementary.pdf
